# Supplementary material for: Drug-Induced Immune Thrombocytopenia Toxicity Prediction Based on Machine Learning
Source: Pharmaceutics. 2022 Apr 26;14(5):943. doi: 10.3390/pharmaceutics14050943 (PMC9143325; doi:10.3390/pharmaceutics14050943)
Supplement: Supplementary file 1 [file pharmaceutics-14-00943-s001.zip]

Archive with 1 entries (1 files):
- pharmaceutics-1682247-supplementary.pdf
